# Supplementary material for: Response of Maize Seedlings to Silicon Dioxide Nanoparticles (SiO2NPs) under Drought Stress
Source: Plants (Basel). 2023 Jul 8;12(14):2592. doi: 10.3390/plants12142592 (PMC10386567; doi:10.3390/plants12142592)
Supplement: Supplementary file 1 [file plants-12-02592-s001.zip]

Archive with 1 entries (1 files):
- plants-2472348-supplementary.pdf
